# Supplementary material for: TP53, ATRX alterations, and low tumor mutation load feature IDH-wildtype giant cell glioblastoma despite exceptional ultra-mutated tumors
Source: Neurooncol Adv. 2020 Jan 24;2(1):vdz059. doi: 10.1093/noajnl/vdz059 (PMC7212869; doi:10.1093/noajnl/vdz059)
Supplement: vdz059_suppl_Suplementary_Table_1 [file vdz059_suppl_suplementary_table_1.xlsx]

## Sheet: Supplementary Table 1
		Supplementary Table 1. List of genes and copy number variations contained in the gene-targeted next-generation sequencing panels
		30-gene panel*						14-gene panel**
		Gene	RefSeq	Exons	Overall Coverage (%)			Gene	RefSeq	Tested regions
		ATRX	NM_000489	Whole coding sequence, exons 1-35	95.9			ACVR1	NM_001105	Hotspots in exons 6, 7, 8, 9
		BRAF	NM_004333	Whole coding sequence, exons 1-18	94.6			ATRX	NM_000489	Whole coding sequence, exons 1-35
		CDKN2A	NM_000077	Whole coding sequence, exons 1-3	50.9			BRAF	NM_004333	Hotspots in exons 7, 10, 11, 15
		CDKN2B	NM_004936	Whole coding sequence, exons 1-2	64.7			CDKN2A	NM_000077	Whole coding sequence, exons 1-3
		CIC	NM_015125	Whole coding sequence, exons 1-20	90.4			EGFR	NM_005228	Whole coding sequence, exons 1-28
		DAXX	NM_001141970	Whole coding sequence, exons 1-8	90.1			H3F3A	NM_002107	Hotspot in Exon 2
		EGFR	NM_005228	Whole coding sequence, exons 1-28	99.9			HIST1H3B	NM_003537	Hotspot in Exon 1
		FOXR2	NM_198451	Whole coding sequence, exon 1	100			HIST1H3C	NM_003531	Hotspot in Exon 1
		FUBP1	NM_003902	Whole coding sequence, exons 1-20	98.8			IDH1	NM_005896	Hotspot in Exon 4
		H3F3A	NM_002107	Whole coding sequence, exons 2-3	63.7			IDH2	NM_001289910	Hotspot in Exon 4
		HIST1H3B	NM_003537	Whole coding sequence, exon 1	95.2			PDGFRA	NM_006206	Hotspot exons 5-12, 14-15, 18, 21-23
		IDH1	NM_005896	Whole coding sequence, exons 3-10	97.7			PTEN	NM_000314	Whole coding sequence, exons 1-9
		IDH2	NM_002168.2	Whole coding sequence, exons 2-11	90.8			TP53	NM_000546	Whole coding sequence, exons 2-11
		KEL	NM_000420	Whole coding sequence, exons 1-19	99.3			TERT	NM_001193376	Hotspots in promoter region
		KRAS	NM_033360	Whole coding sequence, exons 2-6	90.3
		LZTR1	NM_006767	Whole coding sequence, exons 1-21	96.2			Chromosome	Gene	Tested copy number variations (CNV)
		MET	NM_001127500	Whole coding sequence, exons 2-21	98.9			chr1	1p	Codeletion 1p and 19q
		MSH6	NM_000179	Whole coding sequence, exons 1-10	94.8			chr19	19q
		NF1	NM_001042492	Whole coding sequence, exons 1-58	98.5			chr4	PDGFRA	Amplification
		GLTSCR2	NM_015710	Whole coding sequence, exons 1-13	72			chr7	EGFR	Amplification
		PDGFRA	NM_006206	Whole coding sequence, exons 2-23	100			chr9	CDKN2A	Homozygous deletion
		PIK3CA	NM_006218	Whole coding sequence, exons 2-21	96.9			chr10	PTEN	Homozygous deletion
		PIK3R1	NM_181523	Whole coding sequence, exons 2-16	98.4
		PTEN	NM_000314	Whole coding sequence, exons 1-9	95.7
		QKI	NM_006775	Whole coding sequence, exons 1-8	98.63
		RB1	NM_000321	Whole coding sequence, exons 1-27	93.07
		TP53	NM_000546	Whole coding sequence, exons 2-11	100
		TP73	NM_005427	Whole coding sequence, exons 2-14	86.01
		TSC1	NM_000368	Whole coding sequence, exons 3-23	94.81
		TSC2	NM_000548	Whole coding sequence, exons 2-42	96.8
		* Cantero D, Rodríguez de Lope Á, Moreno de la Presa R, et al. Molecular Study of Long-Term Survivors of Glioblastoma by Gene-Targeted Next-Generation Sequencing. J Neuropathol Exp Neurol. 2018;77(8):710-716.						** D'Haene N, Meléndez B, Blanchard O, et al. Design and Validation of a Gene-Targeted, Next-Generation Sequencing Panel for Routine Diagnosis in Gliomas. Cancers (Basel). 2019;11(6).
