# Supplementary material for: TP53, ATRX alterations, and low tumor mutation load feature IDH-wildtype giant cell glioblastoma despite exceptional ultra-mutated tumors
Source: Neurooncol Adv. 2020 Jan 24;2(1):vdz059. doi: 10.1093/noajnl/vdz059 (PMC7212869; doi:10.1093/noajnl/vdz059)
Supplement: vdz059_suppl_Suplementary_Table_2 [file vdz059_suppl_suplementary_table_2.xlsx]

## Sheet: Supplementary Table 2
	Supplementary Table 2. Variants identified in the whole GBM series analyzed here
	Case number	Gene	Coding	Amino Acid Change	Allelic Frequency (%) 30-gene panel	Coverage 30-gene panel	Allelic Frequency (%) TML panel	Coverage TML panel
	1	TP53	c.529_546del	p.Val177_Glu182del	92.21	719	96.1	77		- : Not analyzed
	1	ATRX	c.6719T>C	p.Leu2240Pro	80.98	1972	74.5	149		not covered : Not covered by the TML panel
	2	TP53	c.811G>A	p.Glu271Lys	41.31	777	-	-		not detected : the variant could not be detected by the TML panel
	2	ATRX	c.4510C>T	p.Arg1504Ter	54.3	256	-	-
	3	PTEN	c.370T>A	p.Cys124Ser	35.47	516	-	-		Pearson correlation of allelic frequencies: R = 0.97
	3	TP53	c.776A>T	p.Asp259Val	48.06	412	-	-
	3	ATRX	c.2912_2915del	p.Lys971ThrfsTer31	21.69	664	-	-
	4	PTEN	c.455_459del	p.Asp153LeufsTer25	23.08	364	not covered	not covered
	4	TP53	c.339_341del	p.Pro114del	72.23	551	not covered	not covered
	4	NF1	c.7034_7037del	p.Asp2346ValfsTer49	35.22	565	43.28	580
	5	TP53	c.644G>T	p.Ser215Ile	59.89	187	56.34	836
	5	DAXX	c.1024C>T	p.Leu342Phe	44.4	232	48.27	491
	5	TERT	c.-124C>T	-	22.2	52	not covered	not covered
	6	TP53	c.818G>A	p.Arg273His	50.96	471	-	-
	6	RB1	c.880_881del	p.Asn295PhefsTer14	34.01	1035	-	-
	6	DAXX	c.1378del	p.Glu460ArgfsTer80	31.07	1120	-	-
	7	PTEN	c.388C>T	p.Arg130Ter	50	542	-	-
	7	RB1	c.958C>T	p.Arg320Ter	49.79	472	-	-
	7	TERT	c.-124C>T	-	Data obtained from pyroseq		-	-
	8	KRAS	c.540T>A	p.Cys180Ter	53.35	358	-	-
	8	TP53	c.524G>A	p.Arg175His	91.26	778	-	-
	8	EGFR	c.1280G>T	p.Arg427Leu	63.79	1994	-	-
	8	TERT	c.-146C>T	-	Data obtained from pyroseq		-	-
	9	RB1	c.2027T>G	p.Leu676Ter	43.45	557	-	-
	9	TP53	c.596G>A	p.Gly199Glu	48.21	112	-	-
	9	TERT	c.-124C>T	-	Data obtained from pyroseq		-	-
	10	PTEN	c.388C>T	p.Arg130Ter	49.74	1518	52.05	2000
	10	PTEN	c.1003C>T	p.Arg335Ter	6	2000	5.3	2000
	10	ATRX	c.2341C>T	p.Arg781Ter	78.16	403	77.8	1090
	10	TP53	c.524G>A	p.Arg175His	61.27	1229	63.95	2000
	10	RB1	c.1450_1451del	p.Met484ValfsTer8	55.12	361	58.66	1553
	10	NF1	c.1223_1224del	p.Tyr408CysfsTer20	64.31	297	48.23	1978
	11	BRAF	c.1799T>A	p.Val600Glu	45.01	1582	28.29	1983
	11	ATRX	c.4213A>G	p.Arg1405Gly	29.2	572	41.35	2000
	11	MSH6	c.3166G>C	p.Val1056Leu	49.57	585	47.8	1408
	12	PTEN	c.16A>G	p.Lys6Glu	55.91	347	-	-
	12	TP53	splicesite_3	-	7.39	839	-	-
	12	TERT	c.-124C>T	-	27.7	109	-	-
	13	TP53	c.884del	p.Arg296ValfsTer10	34.03	667	-	-
	13	TP53	c.743G>A	p.Arg248Gln	43.68	657	-	-
	13	TERT	c.-124C>T	-	53.6	56	-	-
	14	EGFR	c.1871G>A	p.Cys624Tyr	84.55	2000	86.6	2000
	14	TSC2	c.583A>G	p.Ile195Val	50.3	165	50	342
	14	TERT	c.-146C>T	-	36.1	36	not covered	not covered
	15	TP53	c.856_861del	p.Glu286_Glu287del	83.47	502	72.92	528
	15	TP73	c.1795C>T	p.Arg599Cys	44.4	786	not covered	not covered
	15	PTEN	c.420_421insA	p.His141fs	75.45	1393	81.72	279
	15	TERT	c.-146C>T	-	30.4	91	not covered	not covered
	16	TP53	c.916C>T	p.Arg306Ter	47.62	1554	41.83	514
	16	TP53	c.546C>A	p.Cys182Ter	46.15	975	45.6	307
	16	EGFR	c.1994G>A	p.Gly665Asp	18.23	1251	18.01	261
	16	PIK3CA	c.1625A>G	p.Glu542Gly	20.63	286	19.37	635
	16	PIK3CA	c.821G>A	p.Arg274Lys	50.54	279	48.45	582
	16	PDGFRA	c.1975A>C	p.Asn659His	49.44	809	45.6	500
	16	PDGFRA	c.2540C>T	p.Ser847Leu	44.35	469	43	310
	16	NF1	c.653A>C	p.Lys218Thr	22.94	632	21.81	619
	16	NF1	c.5758C>T	p.Pro1920Ser	45.98	846	46.38	690
	16	RB1	c.2623C>A	p.Leu875Ile	49.07	1506	46.26	428
	16	TP73	c.742G>T	p.Glu248Ter	32.63	665	not covered	not covered
	16	IDH1	c.439C>A	p.Pro147Thr	44.07	1963	54.48	391
	16	IDH1	c.145C>T	p.Arg49Cys	44.49	499	51	596
	16	ATRX	c.3094A>G	p.Ile1032Val	91.39	581	95.1	102
	16	DAXX	c.1944G>T	p.Lys648Asn	50.28	1995	50.43	351
	16	DAXX	c.1111C>T	p.Arg371Trp	44.56	846	53	448
	16	GLTSCR2	c.1412G>A	p.Arg471Gln	49.47	1229	not covered	not covered
	17	PDGFRA	c.1148G>A	p.Arg383His	36.92	1996	-	-
	17	CDKN2A	c.172C>T	p.Arg58Ter	42.46	1995	-	-
	17	TP53	c.1146del	p.Lys382AsnfsTer40	36.01	1977	-	-
	17	TP53	c.733G>A	p.Gly245Ser	31.5	2000	-	-
	17	ATRX	c.6563G>A	p.Arg2188Gln	30.4	2000	-	-
	18	TP53	c.393_395del	p.Asn131del	93.16	1052	95.65	161
	18	PTEN	c.955_958del	p.Thr319Ter	70.19	1600	70.14	67
	18	RB1	c.2237_2241del	p.Glu746GlyfsTer3	70	60	87.86	1161
	18	TERT	c.-146C>T	-	56.4	55	not covered	not covered
	19	TP53	c.461G>T	p.Gly154Val	83.93	417	84.58	201
	19	TSC2	c.1716G>T	p.Gln572His	64.13	315	not detected	20
	20	TP53	c.472C>G	p.Arg158Gly	84.76	269	83.83	167
	21	PTEN	c.397G>A	p.Val133Ile	91.33	173	88.29	504
	21	TP53	c.659A>G	p.Tyr220Cys	92.11	190	95.14	350
	21	EGFR	c.874G>T	p.Val292Leu	2.2	1998	2	2000
	21	CIC	c.2782G>A	p.Ala928Thr	93.81	113	95.8	381
	21	TERT	c.-124C>T	-	63.1	19	not covered	not covered
	23	TP53	c.844C>G	p.Arg282Gly	77.49	431	-	-
	24	TP53	c.524G>A	p.Arg175His	86.57	1124	84.74	367
	24	EGFR	c.1787C>T	p.Pro596Leu	39.15	899	46.49	1082
	24	PTEN	c.697C>T	p.Arg233Ter	76.52	771	65.59	372
	24	RB1	c.297G>A	p.Trp99Ter	87.16	335	87.16	335
	24	KEL	c.1838G>A	p.Arg613His	44.08	1808	not covered	not covered
	25	TP53	c.1009C>T	p.Arg337Cys	48.86	1447	-	-
	25	RB1	c.2347_2348del	p.Pro783SerfsTer11	63.61	1429	-	-
	26	TP53	c.916C>T	p.Arg306Ter	14.93	1922	-	-
	26	EGFR	c.1942A>T	p.Thr648Ser	57.3	1918	-	-
	27	TP53	c.1180_1183delTGAC	p.*394fs	32.12	165	-	-
	27	TSC1	c.441del	p.Lys148AsnfsTer19	23.48	362	-	-
	27	ATRX	c.1256C>T	p.Ala419Val	63.7	292	-	-
	29	PTEN	c.395G>A	p.Gly132Asp	37.5	2000	-	-
	29	RB1	c.2520del	p.Gly840fs	65.71	245	-	-
	29	TP53	c.892G>T	p.Glu298Ter	43.32	1999	-	-
	29	TP53	c.641A>G	p.His214Arg	39.06	1257	-	-
	30	TP53	c.734G>T	p.Gly245Val	28.81	59	42.97	1045
	30	PIK3R1	c.1720A>G	p.Arg574Gly	29.87	77	28.02	1624
	31	TSC2	c.3598C>T	p.Arg1200Trp	56.63	166	65.99	197
	32	TP53	c.646G>A	p.Val216Met	50.19	1032	53.03	445
	32	PIK3CA	c.1173A>G	p.Ile391Met	55.15	1048	54.29	350
	32	NF1	c.6453_6470del	p.Ser2152_Ser2157del	51.81	830	46.94	654
	32	TERT	c.-124C>T	-	31.3	535	not covered	not covered
	33	TP53	c.244_245insAC	p.Pro82fs	85.35	198	84.67	261
	33	EGFR	c.866C>T	p.Ala289Val	97.04	2000	97.45	2000
	33	TERT	c.-124C>T	-	71.4	14	not covered	not covered
	35	TP53	c.818G>A	p.Arg273His	48.73	353	47.79	1243
	35	EGFR	c.2675C>T	p.Thr892Ile	51.11	542	43	768
	35	PIK3CA	c.1324G>A	p.Ala442Thr	41.94	124	47	454
	35	PIK3CA	c.1798G>A	p.Glu600Lys	42.17	1124	not covered	not covered
	35	PDGFRA	c.1021G>A	p.Ala341Thr	11.02	1988	9.4	2000
	35	NF1	c.2623G>A	p.Gly875Ser	42.28	1147	45	1584
	35	IDH1	c.395G>A	p.Arg132His	43.28	677	42.67	1017
	35	IDH2	c.1198_1200del	p.Lys400del	10.74	298	9	295
	35	ATRX	c.3498_3499insG	p.Lys1167fs	52.84	176	48	998
	35	CIC	c.1948G>A	p.Ala650Thr	41.57	89	38	80
	35	CIC	c.4717C>T	p.Pro1573Ser	42.2	109	not covered	not covered
	35	FUBP1	c.1396C>T	p.Pro466Ser	46.68	512	not covered	not covered
	35	FUBP1	c.1184G>A	p.Gly395Glu	43.82	1189	not covered	not covered
	36	TP53	c.459del	p.Gln153HisfsTer55	91.3	138	82	250
	37	PIK3R1	c.1690A>G	p.Asn564Asp	30.12	342	29	1102
	37	NF1	c.3449C>T	p.Ser1150Leu	29.96	1048	not detected	not detected
	37	TERT	c.-124C>T	-	34.1	39	not covered	not covered
	38	TP53	c.1024C>T	p.Arg342Ter	39.41	1921	43.6	766
	38	NF1	c.5755G>T	p.Glu1919Ter	38.73	1864	39.67	1220
	38	RB1	c.763C>T	p.Arg255Ter	37.25	255	37.01	254
	39	TP53	c.817C>T	p.Arg273Cys	42.39	762	46.69	968
	39	EGFR	c.1883G>A	p.Cys628Tyr	81.33	19891	not covered	not covered
	39	TERT	c.-124C>T	-	60	23	not covered	not covered
