# Supplementary material for: TP53, ATRX alterations, and low tumor mutation load feature IDH-wildtype giant cell glioblastoma despite exceptional ultra-mutated tumors
Source: Neurooncol Adv. 2020 Jan 24;2(1):vdz059. doi: 10.1093/noajnl/vdz059 (PMC7212869; doi:10.1093/noajnl/vdz059)
Supplement: vdz059_suppl_Suplementary_Table_3 [file vdz059_suppl_suplementary_table_3.xlsx]

## Sheet: Supplementary Table 3
		Supplementary Table 3. Frequencies of gene alteration and significant differences with the TCGA database.
		Differences with the TCGA IDHwt series
			TCGA IDHwt GBM % (n)	Our series % (n)	Our series > 30% gcGBM % (n)
		TP53	27.4 (98)	85.7 (30)**	76.5 (13)**
		RB1	10.6 (38)	28.6 (10)**	47.1 (8)**
		ATRX	5 (18)	22.9 (8)**	35.3 (6)**
		PTEN	35.3 (126)	28.6 (10)	29.4 (5)
		NF1	12.9 (46)	17.1 (6)	29.4 (5)*
		EGFR	26.1 (93)	22.9 (8)	11.8 (2)
		PIK3R1	9.5 (34)	5.7 (2)	11.8 (2)
		PIK3CA	9.2 (33)	5.7 (2)	5.9 (1)
		CDKN2A del	58.5 (209)	5.7 (2)**	0.0 (0)**
		EGFR ampl	50.4 (180)	20 (7)**	11.8 (2)**
		Total (n)	357	35	17
		Differences with the TCGA IDHwt, TP53wt series
			TCGA TP53wt % (n)	TCGA TP53mut % (n)	TCGA gcGBM TP53mut % (n)	TCGA non gcGBM TP53mut % (n)
		RB1	3.5 (9)	28.2 (29)**	35.7 (10)**	22.9 (11)**
		ATRX	3.1 (8)	9.7 (10)*	25.0 (7)**	0.0 (0)
		PTEN	30.7 (78)	46.6 (48)*	50.0 (14)*	43.8 (21)
		NF1	11.0 (28)	17.5 (18)	28.6 (8)*	18.8 (9)
		CDKN2A del	69.3 (176)	32.0 (33)**	14.3 (4)**	45.8 (22)**
		EGFR ampl	59.84 (152)	27.2 (28)**	14.3 (4)**	37.5 (18)**
		Total (n)	254	103	28	48
		Differences with the TCGA IDHwt, TP53mut non gcGBM series
			TCGA TP53mut non gcGBM % (n)	TCGA TP53mut gcGBM % (n)	TCGA TP53mut >30% gcGBM % (n)	Our series % (n)	Our series > 30% gcGBM % (n)
		RB1	22.9 (11)	35.7 (10)	61.9 (13)	28.6 (10)	47.1 (8)
		ATRX	0.0 (0)	25.0 (7)**	28.6 (6)**	22.9 (8)**	35.3 (6)**
		PTEN	43.8 (21)	50.0 (14)	52.4 (11)	28.6 (10)	29.4 (5)
		NF1	18.8 (9)	28.6 (8)	33.3 (7)	17.1 (6)	29.4 (5)
		CDKN2A del	45.8 (22)	14.3 (4)**	14.3 (3)*	5.7 (2)**	0.0 (0)**
		EGFR ampl	37.5 (18)	14.3 (4)**	19.0 (4)	20.0 (7)**	11.8 (2)*
		Total (n)	48	28	21	35	17
		Fisher test: **P<0.0001; *P<0.05; Benjamini-Hochberg: q<0.05 in bold
